# Supplementary material for: Acceptance Factors and Barriers to the Implementation of Digital Interventions in Older People with Dementia and/or Their Caregivers: An Umbrella Review
Source: J Clin Med. 2025 Nov 10;14(22):7974. doi: 10.3390/jcm14227974 (PMC12653905; doi:10.3390/jcm14227974)
Supplement: Supplementary file 1 [file jcm-14-07974-s001.zip]

Archive with 4 entries (3 files):
- jcm-3959677-supplementary/
- jcm-3959677-supplementary/jcm-3959677-Supplementary file S1.pdf
- jcm-3959677-supplementary/jcm-3959677-Supplementary file S2.pdf
- jcm-3959677-supplementary/jcm-3959677-Supplementary file S3--PRISMA_2020_checklist.pdf
